# Supplementary material for: Biological Activities of Constituents from Rosa roxburghii and Their Mechanisms Based on Network Pharmacology and Biological Verification
Source: Int J Mol Sci. 2025 Feb 5;26(3):1353. doi: 10.3390/ijms26031353 (PMC11818921; doi:10.3390/ijms26031353)
Supplement: Supplementary file 1 [file ijms-26-01353-s001.zip]

Archive with 1 entries (1 files):
- ijms-3466609-supplementary.pdf
